# Supplementary material for: A sensitive ERK fluorescent probe reveals the significance of minimal EGF-induced transcription
Source: Cell Struct Funct. 2024 Dec 18;50(1):15–24. doi: 10.1247/csf.24070 (PMC12706509; doi:10.1247/csf.24070)
Supplement: Supplementary file 1 — Supplementary Figures [file csf_50_24070_1.zip]

Archive with 1 entries (1 files):
- 50_24070_Fig_S1_S2..docx
